# Supplementary material for: Integrative microbiome and transcriptome analyses reveal Telluria sp. 100-57A as a candidate for aphid suppression in pepper
Source: Front Plant Sci. 2026 Jul 6;17:1861231. doi: 10.3389/fpls.2026.1861231 (PMC13381450; doi:10.3389/fpls.2026.1861231)
Supplement: Supplementary file 1 [file Table1.xlsx]

## Sheet: Table_S1_Per-sample reads proce
Table S1. Per-sample reads processing statistics for full-length 16S rRNA gene amplicon sequencing.
Sample ID	Input reads (count)	Filtered reads (count)	Denoised reads (count)	Non-chimeric reads (count)
41_GS1_1_W3	34779	27093	11813	11778
42_GS1_2_W3	34855	27227	10627	10620
43_GS1_3_W3	32602	25579	10136	10136
44_GS1_4_W3	33283	26000	11146	11108
45_GS2_1_W3	33969	26436	9535	9505
46_GS2_2_W3	31854	24875	9297	9262
47_GS2_3_W3	26675	20933	6100	6083
48_GS2_4_W3	27786	21757	7007	7007
49_JS_1_W3	27543	21663	12343	11855
50_JS_2_W3	28212	21931	14190	13582
51_JS_3_W3	25757	20317	9960	9899
52_JS_4_W3	27454	21498	11506	11306
53_HY_1_W3	27926	21914	8617	8593
54_HY_2_W3	27387	21603	8652	8542
55_HY_3_W3	30629	24131	9538	9515
56_HY_4_W3	32172	25214	10231	10209
57_SC4_1_W3	31208	24317	14407	14407
58_SC4_2_W3	33472	26287	16789	16750
59_SC4_3_W3	29387	23102	13350	13350
60_SC4_4_W3	32109	25244	15410	15410
61_SC5_1_W3	31214	24464	14679	14302
62_SC5_2_W3	30287	23738	12930	12300
63_SC5_3_W3	31909	25145	14659	14106
64_SC5_4_W3	34094	26733	15151	14910
65_GW1_1_W3	32563	25609	9566	9535
66_GW1_2_W3	35907	28121	11008	10987
67_GW1_3_W3	33868	26714	11053	10977
68_GW1_4_W3	34438	26907	10905	10905
69_GW2_1_W3	33835	26501	11336	11336
70_GW2_2_W3	31904	25008	10705	10705
71_GW2_3_W3	30486	23969	9410	9410
72_GW2_4_W3	31731	24807	10250	10200
73_GW3_1_W3	31184	24400	11415	11334
74_GW3_2_W3	31290	24486	11551	11451
75_GW3_3_W3	33024	25649	11992	11914
76_GW3_4_W3	33977	26597	13462	13383
77_GS1_1_W3	34943	27471	14248	14242
78_GS1_2_W3	32608	25665	11149	11143
79_GS1_3_W3	34160	26855	10690	10690
80_GS1_4_W3	36665	28811	12380	12380
81_GS2_1_W3	35807	28159	12645	12645
82_GS2_2_W3	36281	28420	10810	10772
83_GS2_3_W3	34016	26694	10331	10287
84_GS2_4_W3	35178	27817	10902	10873
85_JS_1_W3	33313	26337	17734	17470
86_JS_2_W3	31774	24994	16568	16407
87_JS_3_W3	33977	26598	17985	17884
88_JS_4_W3	35930	28252	16987	16892
89_HY_1_W3	34959	27453	10144	10127
90_HY_2_W3	36036	28280	12799	12708
91_HY_3_W3	33204	26127	10623	10602
92_HY_4_W3	34618	27161	14611	14587
93_SC4_1_W3	34178	26970	17659	17659
94_SC4_2_W3	32004	25203	15693	15678
95_SC4_3_W3	33412	26337	16245	16202
96_SC4_4_W3	35844	28257	16370	16362
97_SC5_1_W3	32826	25745	16309	15661
98_SC5_2_W3	36293	28227	19351	18251
99_SC5_3_W3	34043	26762	16550	15415
100_SC5_4_W3	35294	27882	18477	17885
101_GW1_1_W3	34784	27362	15047	14452
102_GW1_2_W3	31945	25086	13621	13524
103_GW1_3_W3	33058	25981	13857	13808
104_GW1_4_W3	32830	25761	12394	12373
105_GW2_1_W3	33237	26290	12957	12878
106_GW2_2_W3	37322	29357	15626	15610
107_GW2_3_W3	34067	26711	12614	12608
108_GW2_4_W3	34828	27572	13817	13797
109_GW3_1_W3	34332	26914	14565	14371
110_GW3_2_W3	31773	25039	14303	14303
111_GW3_3_W3	33725	26622	14314	14255
112_GW3_4_W3	34555	27100	14314	14298
*All read values are presented as read counts per sample after each processing step.

## Sheet: Table_S2_RNAseq_sequencing_QC_s
Table S2. Per-sample RNA-seq sequencing depth, read quality, and Salmon mapping statistics
Sample	Treatment	Day	Replicate	Raw read pairs (count)	Clean read pairs (count)	Raw total bases (bp)	Clean total bases (bp)	Retained reads (%)	Retained bases (%)	Clean Q20 (%)	Clean Q30 (%)	Clean GC (%)	Salmon mapping rate (%)	Salmon processed read pairs (count)	Salmon mapped read pairs (count)
100-57A-0D_1	100-57A	0	1	25011042	23537854	7553334684	6615874030	94.1098	87.5888	99.7161	97.7463	45.6458	71.1063	23537854	16736903
100-57A-0D_2	100-57A	0	2	38696158	36958038	11686239716	10015085874	95.5083	85.6998	99.7346	97.7098	49.3395	56.9139	36958038	21034274
100-57A-2D_1	100-57A	2	1	32986435	31634619	9961903370	8847945090	95.9019	88.8178	99.7717	97.9598	43.7032	71.3457	31634619	22569956
100-57A-2D_2	100-57A	2	2	35959258	34227844	10859695916	9381459594	95.1851	86.3879	99.7576	97.8853	45.4271	75.1949	34227844	25737580
100-57A-4D_1	100-57A	4	1	37529598	35741739	11333938596	9874392905	95.2361	87.1223	99.714	97.6729	43.1745	80.2759	35741739	28692015
100-57A-4D_2	100-57A	4	2	44248534	41897275	13363057268	11697420403	94.6862	87.5355	99.7525	97.8501	44.8597	75.9879	41897275	31836869
100-57A-6D_1	100-57A	6	1	32815533	31227541	9910290966	8729129908	95.1609	88.0815	99.7491	97.8104	43.7558	77.7587	31227541	24282141
100-57A-6D_2	100-57A	6	2	36364049	34187098	10981942798	9086427719	94.0135	82.7397	99.7075	97.6539	54.2332	31.0429	34187098	10612673
100-57A-8D_1	100-57A	8	1	2753970	1784415	831698940	470491913	64.7943	56.57	99.7278	97.6985	54.281	24.4928	1784415	437053
100-57A-8D_2	100-57A	8	2	54435555	52419564	16439537610	14513609860	96.2966	88.2848	99.7597	97.9116	44.1749	81.6341	52419564	42792218
100-57A-10D_1	100-57A	10	1	36945188	35161955	11157446776	9738762363	95.1733	87.2849	99.7632	97.9467	44.0277	75.8959	35161955	26686491
100-57A-10D_2	100-57A	10	2	37419146	35953612	11300582092	9690391446	96.0835	85.7513	99.753	97.8815	43.6034	36.0034	35953612	12944514
ASM-0D_1	ASM	0	1	28137054	26989522	8497390308	7435321004	95.9216	87.5012	99.7395	97.7489	49.1243	62.5041	26989522	16869554
ASM-0D_2	ASM	0	2	27808541	26306339	8398179382	7281245946	94.5981	86.7003	99.7437	97.7757	44.9477	76.7897	26306339	20200547
ASM-2D_1	ASM	2	1	31481844	30154172	9507516888	8384222051	95.7827	88.1852	99.7857	98.0842	45.5527	70.8448	30154172	21362659
ASM-2D_2	ASM	2	2	34836603	33272686	10520654106	9276795382	95.5107	88.177	99.7588	97.8669	44.6898	41.121	33272686	13682066
ASM-4D_1	ASM	4	1	38337749	36726706	11578000198	9927303959	95.7978	85.7428	99.7478	97.8007	52.1452	52.5706	36726706	19307449
ASM-4D_2	ASM	4	2	39158572	37804735	11825888744	10544483910	96.5427	89.1644	99.7513	97.8236	44.493	77.6577	37804735	29358297
ASM-6D_1	ASM	6	1	35800215	34079405	10811664930	9241108060	95.1933	85.4735	99.7411	97.7852	48.0125	28.525	34079405	9721156
ASM-6D_2	ASM	6	2	36780815	34327571	11107806130	9275715397	93.3301	83.5063	99.7315	97.705	50.6546	54.1551	34327571	18590130
ASM-8D_1	ASM	8	1	16824127	15887155	5080886354	4278796729	94.4308	84.2136	99.7286	97.7075	53.9231	41.1196	15887155	6532737
ASM-8D_2	ASM	8	2	50743475	48339748	15324529450	12914644289	95.263	84.2743	99.7443	97.7997	54.0308	43.6926	48339748	21120880
ASM-10D_1	ASM	10	1	31864957	30009610	9623217014	8353800535	94.1775	86.8088	99.7497	97.8291	44.111	52.5291	30009610	15763764
ASM-10D_2	ASM	10	2	9148239	7309843	2762768178	1972510417	79.9044	71.3962	99.7362	97.7384	46.668	59.3256	7309843	4336609
R2A-0D_1	R2A	0	1	38676839	36519355	11680405378	10223021286	94.4218	87.5228	99.7472	97.8142	44.9015	71.5989	36519355	26147453
R2A-0D_2	R2A	0	2	36694256	35182571	11081665312	9827456667	95.8803	88.6821	99.744	97.809	43.9429	27.5555	35182571	9694723
R2A-2D_1	R2A	2	1	31843076	30395903	9616608952	8197553286	95.4553	85.2437	99.7425	97.769	49.6989	53.7667	30395903	16342859
R2A-2D_2	R2A	2	2	34700288	33262969	10479486976	9388636308	95.8579	89.5906	99.7484	97.8546	44.1549	80.0707	33262969	26633897
R2A-4D_1	R2A	4	1	40433513	38679485	12210920926	10537729379	95.6619	86.2976	99.7396	97.7771	47.8832	53.5654	38679485	20718836
R2A-4D_2	R2A	4	2	40336709	38561688	12181686118	10836575325	95.5995	88.9579	99.7609	97.9051	44.0613	82.8287	38561688	31940127
R2A-6D_1	R2A	6	1	55503462	52633025	16762045524	14769507335	94.8284	88.1128	99.7568	97.8865	44.8869	68.1829	52633025	35886723
R2A-6D_2	R2A	6	2	30461759	29275243	9199451218	8173261981	96.1049	88.8451	99.7446	97.7922	44.2734	78.9455	29275243	23111501
R2A-8D_1	R2A	8	1	40119244	38495238	12116011688	10625074443	95.9521	87.6945	99.7402	97.7777	46.504	36.0124	38495238	13863060
R2A-8D_2	R2A	8	2	25495266	24421846	7699570332	6811531872	95.7897	88.4664	99.7321	97.6925	46.0806	50.9194	24421846	12435452
R2A-10D_1	R2A	10	1	34057355	32717697	10285321210	8901809883	96.0665	86.5487	99.7533	97.8555	48.3327	24.6765	32717697	8073593
R2A-10D_2	R2A	10	2	36577306	34998845	11046346412	9922902678	95.6846	89.8297	99.7489	97.8537	42.3851	27.7243	34998845	9703186
*Read Values are presented as paired-end and read-pair counts unless other wise indicated. Total bases are presented as base-pair counts. Retained reads, retained bases, Q20, Q30, GC contentm and Salmon mapping rate are presented as percentages.

## Sheet: Table_S4_Parameter-wise converg
Table S4. Parameter-wise convergence diagnostics for the Bayesian models used in the aphid population growth and detached-leaf choice assays.
Model	Figures	Parameter	R-hat	Bulk ESS	Tail ESS
Population growth rate (1/500)	Figure 5A	b_Intercept	1.00011	16981.8	24986.6
		b_day_c	1.00015	21470.6	28762.3
		sd_rep_id__Intercept	1.00009	18606.9	22401.7
		sd_strain__Intercept	1.00024	19692.8	29279.2
		sd_strain__day_c	1.00017	24061.3	28993.9
		cor_strain__Intercept__day_c	1.00014	25134.5	32578.4
		shape	1.0001	67568.6	33587.6
		Intercept	1.00011	16996.5	24963.3
		r_rep_id[100-15A_1,Intercept]	1.00002	59431.7	38462.1
		r_rep_id[100-15A_2,Intercept]	1.0001	37973.2	33368.1
		r_rep_id[100-15A_3,Intercept]	1.00005	54762.8	37996.4
		r_rep_id[100-15A_4,Intercept]	1.00004	55273.5	39375.4
		r_rep_id[100-15A_5,Intercept]	0.999991	61680.4	37315.2
		r_rep_id[100-57A_1,Intercept]	1.00011	73425	38800.3
		r_rep_id[100-57A_2,Intercept]	1.00026	60392.5	38810.1
		r_rep_id[100-57A_3,Intercept]	1.00004	60939.1	37635.1
		r_rep_id[100-57A_4,Intercept]	1.00019	73386.6	39070.4
		r_rep_id[100-57A_5,Intercept]	1.0002	70937.8	37161.6
		r_rep_id[85-37A_1,Intercept]	1.00001	62228.6	38068.8
		r_rep_id[85-37A_2,Intercept]	1.00007	64804.2	39159.9
		r_rep_id[85-37A_3,Intercept]	1.00014	66029.9	38935.4
		r_rep_id[85-37A_4,Intercept]	1.00004	66448.5	39666.2
		r_rep_id[85-37A_5,Intercept]	0.999989	71588.7	37809.3
		r_rep_id[85-42A_1,Intercept]	1.00007	70131.6	39704.5
		r_rep_id[85-42A_2,Intercept]	1.00002	59330.9	37961.6
		r_rep_id[85-42A_3,Intercept]	0.999966	60808.1	40171.5
		r_rep_id[85-42A_4,Intercept]	1.00002	44671.4	36454.7
		r_rep_id[85-42A_5,Intercept]	1.00006	65913.6	39975.7
		r_rep_id[85-53A_1,Intercept]	1.0001	66451.7	38154.1
		r_rep_id[85-53A_2,Intercept]	1.0002	64959.7	38554
		r_rep_id[85-53A_3,Intercept]	0.999953	67028.1	38073.5
		r_rep_id[85-53A_4,Intercept]	1.00009	70750.8	38889.7
		r_rep_id[85-53A_5,Intercept]	0.999976	63621.2	37531.6
		r_rep_id[R2A 1/500_1,Intercept]	1.00016	61153.4	38072
		r_rep_id[R2A 1/500_2,Intercept]	1.00007	61935.7	36745.2
		r_rep_id[R2A 1/500_3,Intercept]	1.00007	65333.8	37696.8
		r_rep_id[R2A 1/500_4,Intercept]	1.00037	64554.9	38099
		r_rep_id[R2A 1/500_5,Intercept]	1.00022	65331.7	38792.5
		r_rep_id[0.1% ASM_1,Intercept]	1.00006	68565.6	38142.7
		r_rep_id[0.1% ASM_2,Intercept]	1.00001	45621.3	34216.6
		r_rep_id[0.1% ASM_3,Intercept]	1.00014	68308.4	38320.4
		r_rep_id[0.1% ASM_4,Intercept]	1.00004	64094.6	38747.1
		r_rep_id[0.1% ASM_5,Intercept]	1.00018	63297.6	37047
		r_strain[R2A 1/500,Intercept]	1.00023	19751.4	28364.6
		r_strain[0.1% ASM,Intercept]	1.00007	22963.3	28709
		r_strain[85-37A,Intercept]	1.00006	19548.3	26813.1
		r_strain[85-42A,Intercept]	1.00006	19926	28999.9
		r_strain[85-53A,Intercept]	1.00018	20180.5	29400.9
		r_strain[100-15A,Intercept]	1.00005	21430.2	29057.6
		r_strain[100-57A,Intercept]	1.00011	21650.5	30534.7
		r_strain[R2A 1/500,day_c]	1.00013	26253.8	32929.1
		r_strain[0.1% ASM,day_c]	1.00004	27206	37141.1
		r_strain[85-37A,day_c]	1.00014	26033.8	33317.7
		r_strain[85-42A,day_c]	1.00004	26218.6	32520.4
		r_strain[85-53A,day_c]	1.00011	26943.5	33414.2
		r_strain[100-15A,day_c]	1.00003	25774.7	33721.8
		r_strain[100-57A,day_c]	1.00011	26284.5	34455.2
		lprior	1.00008	60524.1	35325.1
		lp__	1.00023	11547.1	18969.1
Population growth rate (1/1000)	Figure 5B	b_Intercept	1.00048	15937	20919.2
		b_day_c	1.00002	19915.2	24579
		sd_rep_id__Intercept	1.00015	16471.5	25433.5
		sd_strain__Intercept	1.00013	14221.3	14205
		sd_strain__day_c	1.00007	20479.4	27656.2
		cor_strain__Intercept__day_c	1.0001	17312.8	22532.2
		shape	1.00017	53327.9	34833.4
		Intercept	1.00046	15963.3	20967.2
		r_rep_id[100-15A_1,Intercept]	1.0002	37001.4	36026.3
		r_rep_id[100-15A_2,Intercept]	1.00002	33896.5	34957.5
		r_rep_id[100-15A_3,Intercept]	0.999993	34196.8	35621.3
		r_rep_id[100-15A_4,Intercept]	1.00005	43378	38443.6
		r_rep_id[100-15A_5,Intercept]	0.999989	38001	36316.6
		r_rep_id[100-57A_1,Intercept]	1.00008	45708.6	36111
		r_rep_id[100-57A_2,Intercept]	0.999992	45447.4	38482.7
		r_rep_id[100-57A_3,Intercept]	1.00013	46139.3	35014.6
		r_rep_id[100-57A_4,Intercept]	1.00004	44314.3	35240.4
		r_rep_id[100-57A_5,Intercept]	1.00006	39332.6	35170
		r_rep_id[85-37A_1,Intercept]	1.00001	34016.7	33141.1
		r_rep_id[85-37A_2,Intercept]	0.999972	33828.8	32480.7
		r_rep_id[85-37A_3,Intercept]	1.00008	31267.7	32753.2
		r_rep_id[85-37A_4,Intercept]	1.00001	38207.3	37845.8
		r_rep_id[85-37A_5,Intercept]	1.00005	31803.1	32552.2
		r_rep_id[85-42A_1,Intercept]	1.00006	48928.8	36104.5
		r_rep_id[85-42A_2,Intercept]	1.00008	46448.4	37174.7
		r_rep_id[85-42A_3,Intercept]	1.00009	45552.9	35436.2
		r_rep_id[85-42A_4,Intercept]	1.00003	47405.8	38995.4
		r_rep_id[85-42A_5,Intercept]	1.00005	45763	36574.8
		r_rep_id[85-53A_1,Intercept]	1.00001	47658.2	37563.6
		r_rep_id[85-53A_2,Intercept]	1.00001	49016.3	38517.4
		r_rep_id[85-53A_3,Intercept]	1	48865.1	37389.7
		r_rep_id[85-53A_4,Intercept]	0.999976	49739.1	37629.8
		r_rep_id[85-53A_5,Intercept]	1.00003	48095.5	38602.4
		r_rep_id[R2A 1/1000_1,Intercept]	0.999977	36268.4	36754.6
		r_rep_id[R2A 1/1000_2,Intercept]	1.00016	44805.2	38103.2
		r_rep_id[R2A 1/1000_3,Intercept]	1.00002	46510.3	37600.9
		r_rep_id[R2A 1/1000_4,Intercept]	1.00008	59695.2	35430.8
		r_rep_id[R2A 1/1000_5,Intercept]	0.999977	44241.3	38099.7
		r_rep_id[0.1% ASM_1,Intercept]	1.00001	39421.3	33086.6
		r_rep_id[0.1% ASM_2,Intercept]	1.00007	37957.9	34703.4
		r_rep_id[0.1% ASM_3,Intercept]	1.00016	36637.2	34440
		r_rep_id[0.1% ASM_4,Intercept]	1.00019	36070.4	32725.9
		r_rep_id[0.1% ASM_5,Intercept]	1.00003	43477.9	35155.4
		r_strain[R2A 1/1000,Intercept]	1.00006	19515.5	27210.3
		r_strain[0.1% ASM,Intercept]	1.00013	17287.3	14189.6
		r_strain[85-37A,Intercept]	1.00014	15764.4	16969.8
		r_strain[85-42A,Intercept]	1.00012	19071	26134.4
		r_strain[85-53A,Intercept]	1.00017	19065.1	27120.6
		r_strain[100-15A,Intercept]	1.00007	17809.6	25593.5
		r_strain[100-57A,Intercept]	1.00017	17748.6	25935.4
		r_strain[R2A 1/1000,day_c]	1.00005	26431.9	30897.9
		r_strain[0.1% ASM,day_c]	1.00006	27658.2	31938.9
		r_strain[85-37A,day_c]	1.00003	26017.8	31438.8
		r_strain[85-42A,day_c]	1.00001	25069	30853.8
		r_strain[85-53A,day_c]	1.00013	25097.9	30232.5
		r_strain[100-15A,day_c]	1.00001	25127	31006.2
		r_strain[100-57A,day_c]	1.0001	24879.6	31137.5
		lprior	1.00012	47473.7	34596
		lp__	1.00024	11268.3	20709.5
Microbe-induced aphid repellency	Figure 5C	b_Treatment100-15A	1.00037	25725.5	14531.6
		b_Treatment100_43	1.00031	24195.1	13935.3
		b_Treatment100-57A	0.999981	26807.7	15098.4
		b_Treatment85_36	1.00045	27232.5	14802.6
		b_Treatment85-37A	1.00016	27699.1	14905.6
		b_Treatment85-42A	1.0004	25714	13767.4
		b_Treatment85-53A	1.0004	25782.2	13391.1
		b_Treatment0.1% ASM	1.00023	24981.3	14083.3
		phi	1.00004	16829.5	10099.6
		lprior	1	17957.8	10334.6
		lp__	1.00125	8376.6	12205.2
*R-hat denotes the split-chain potential scale reduction factor. Bulk ESS and Tail ESS indicate effective sample sizes for the central and tail regions of the posterior distribution, respectively.
